# Supplementary material for: Lifestyle and behavioural changes in older adults during the Covid-19 pandemic are associated with subjective cognitive complaints
Source: Sci Rep. 2024 Jan 30;14:2502. doi: 10.1038/s41598-024-52856-0 (PMC10827799; doi:10.1038/s41598-024-52856-0)
Supplement: Supplementary file 1 — Supplementary Tables. [file 41598_2024_52856_MOESM1_ESM.xlsx]

## Sheet: Table S1.
Table S1. Cross-correlation matrix among the measured 20 variables.
		Sex	Age	Educational atteintment	Family status	Employment status	Smoking status	Alcohol consumption	BMI	Number of chronic disorders	Physical independence	Time with family	Time with physical activity	Sleep problems	Time with remote working	Time with internet use	Change in time with grandchildren	Change in time volutary work	Change in time with education	Change in time with sport and social clubs	Change in time with patient organisations
Sex	Pearson correlation	1	,053	-,018	-,267°°	,085	,095	,236°°	,002	-,086	-,094	,059	,072	-,028	-,031	-,078	-,075	-,027	-,012	-,047	-,084
	Sig. (2-tailed)		,332	,734	,000	,109	,073	,000	,966	,103	,077	,265	,180	,606	,559	,142	,154	,606	,820	,375	,112
	N	359	340	348	351	353	358	242	355	356	354	358	353	353	352	357	359	359	359	359	359
Age	Pearson correlation	053	1	-,006	,279°°	,294°°	-,164°°	-,111	-,051	,217°°	,321°°	-,001	,112°°	-,002	,306°°	,340°°	,055	-,001	,014	-,135°	-,036
	Sig. (2-tailed)	332		,912	,000	,000	,002	,094	,354	,000	,000	,992	,040	,974	,000	,000	,313	,984	,802	,013	,501
	N	340	340	332	334	334	339	220	337	337	335	339	335	335	334	333	340	340	340	340	340
Educational atteintment	Pearson correlation	-010	-,006	1	,029	,000	-,065	-,009	-,006	-,018	-,010	-,136°	-,180°°	-,019	-,091	-,199°°	,077	-,037	,017	,112°	,068
	Sig. (2-tailed)	734	,912		,598	,887	,230	,892	,912	,740	,854	,011	,001	,732	,095	,000	,150	,486	,757	,037	,203
	N	348	332	348	342	342	347	234	344	346	343	347	344	344	342	346	348	348	348	348	348
Family status	Pearson correlation	-267°°	,279°°	,029	1	,042	-,080	-,013	-,022	,170°°	,190°°	,100	,012	,047	,027	,192°°	,026	-,047	,064	-,052	,056
	Sig. (2-tailed)	000	,000	,598		,435	,136	,841	,679	,001	,000	,061	,821	,380	,619	,000	,626	,379	,229	,333	,299
	N	351	334	342	351	345	350	237	347	349	346	350	345	345	344	349	351	351	351	351	351
Employment status	Pearson correlation	085	,294°°	,008	,042	1	-,038	-,025	-,002	,0116°	,075	-,074	-,012	-,034	,115°	,058	,057	,036	,048	-,022	-,074
	Sig. (2-tailed)	109	,000	,887	,435		,483	,696	,970	,030	,164	,168	,823	,529	,032	,275	,286	,497	,370	,679	,164
	N	353	334	342	345	353	352	240	349	350	349	352	347	347	347	352	353	353	353	353	353
Smoking status	Pearson correlation	095	-,164°°	-,065	-,080	-,038	1	,147°	-,057	-,008	-,009	,016	-,007	-,086	-,163°°	-,078	,005	-,006	-,035	-,032	,036
	Sig. (2-tailed)	073	,002	,230	,136	,483		,022	,284	,876	,860	,763	,894	,107	,002	,148	,918	,907	,509	,549	,499
	N	358	339	347	350	353	358	242	354	355	353	357	352	352	351	356	358	358	358	358	358
Alcohol consumption	Pearson correlation	236°°	-,111	-,009	-,013	-,025	,147°	1	,011	,040	-,063	,025	,101	-,070	-,096	,054	-,018	-,059	-,009	-,088	-,017
	Sig. (2-tailed)	000	,094	,892	,841	,696	,022		,865	,537	,331	,699	,119	,279	,138	,406	,777	,362	,887	,170	,795
	N	242	228	234	237	240	242	242	238	241	240	241	240	239	239	241	242	242	242	242	242
BMI	Pearson correlation	002	-,051	-,006	-,022	-,002	-,057	,011	1	,038	,099	-,001	-,037	-,028	,039	-,022	-,039	-,015	,015	-,038	,017
	Sig. (2-tailed)	966	,354	,912	,679	,970	,284	,865		,473	,065	,989	,486	,607	,469	,673	,469	,774	,775	,471	,750
	N	355	337	344	347	349	354	238	355	352	350	354	350	350	349	353	355	355	355	355	355
Number of chronic disorders	Pearson correlation	-086	,217°°	-,018	,170°°	,116°	,008	,040	,038	1	,298°°	-,008	,013	-,023	,122°	,133°	-,027	,029	,097	-,076	-,012
	Sig. (2-tailed)	103	,000	-740	,001	,030	,876	,537	,473		,000	,879	,815	,666	,023	,013	,612	,584	,067	,154	,822
	N	356	337	346	349	350	355	241	352	256	351	355	350	350	349	354	356	356	356	356	356
Physical independence	Pearson correlation	-091	,321°°	-,010	,190°°	,075	-,009	-,063	,099	,298°°	1	,077	,174°°	-,048	,075	,249°°	-,038	-,001	,026	-,043	,086
	Sig. (2-tailed)	077	,000	,854	,000	,164	,860	,331	,065	,0000		,149	,001	,370	,165	,000	,477	,979	,630	,421	,107
	N	354	335	343	346	349	353	240	350	351	354	353	348	348	348	353	354	354	354	354	354
Time with family	Pearson correlation	059	-,001	-,136°	,100	-,074	,016	,025	-,001	-,008	,077	1	,303°°	,139°°	,009	,096	-,147°°	-,098	-,062	-,015	-,004
	Sig. (2-tailed)	265	,992	,011	,061	,168	,763	,699	,989	,879	,149		,000	,009	,862	,070	,005	,065	,239	,772	,941
	N	358	339	347	350	352	357	241	354	355	353	358	352	352	351	356	358	358	358	358	358
Time with physical activity	Pearson correlation	072	,112°	-180°°	,012	-,012	-,007	,101	-,037	,013	,174°°	,303°°	1	,096	,159°°	,155°°	-,092	-,029	,007	-,085	,007
	Sig. (2-tailed)	180	,040	,001	,821	,823	,894	,119	,486	,815	,001	,000		,074	,003	,004	,083	,584	,895	,112	,901
	N	353	335	344	345	347	352	240	350	350	348	352	353	350	348	351	353	353	353	353	353
Sleep problems	Pearson correlation	-028	-,002	-,019	,047	-,034	-,086	-,070	-,028	-,023	-,048	,139°°	,096	1	,185°°	,157°°	,029	-,061	,046	,018	-,045
	Sig. (2-tailed)	606	,974	,732	,380	,529	,107	,279	,607	,666	,370	,009	,074		,001	,003	,592	,257	,389	,739	,396
	N	353	335	344	345	347	352	239	350	350	348	352	350	353	347	351	353	353	353	353	353
Time with remote working	Pearson correlation	-031	,306°°	-,091	,027	,115°	-,163°°	-,096	,039	,122°	,075	,009	,159°°	,185°°	1	,224°°	,061	,007	-,033	-,023	-,064
	Sig. (2-tailed)	559	,000	,095	,619	,032	,002	,138	,469	,023	,165	,862	,003	,001		,000	,250	,903	,541	,662	,234
	N	352	334	342	344	347	351	239	349	349	348	351	348	347	352	352	352	352	352	352	352
Time with internet use	Pearson correlation	-078	,340°°	-,199°°	,192°°	,058	-,078	,054	-,022	,133°	,249°°	,096	,155°°	,157°°	,224°°	1	,038	-,014	-,017	-,106°	-,019
	Sig. (2-tailed)	142	,000	,000	,000	,275	,140	,416	,678	,013	,000	,070	,004	,003	,000		,479	,788	,749	,045	,719
	N	357	338	346	349	352	356	241	353	354	353	356	351	351	352	357	357	357	357	357	357
Change in time with grandchildren	Pearson correlation	-075	,055	,077	,026	,057	,005	-,018	-,039	-,027	-,038	-,147°°	-,092	,029	-,061	,038	1	,288°°	,162°°	,146°°	,134°
	Sig. (2-tailed)	154	,313	,150	,626	,286	,918	,777	,469	,612	,477	,005	,083	,592	,250	,479		,001	,002	,006	,011
	N	359	340	348	351	353	358	242	355	356	354	358	353	353	352	357	359	359	359	359	359
Change in time volutary work	Pearson correlation	-027	-,001	-,037	-,047	,036	-,006	-,059	-,015	,029	-,001	-,098	-,029	-,061	,007	-,014	,288°°	1	,473°°	,249°°	,174°°
	Sig. (2-tailed)	606	,984	,486	,379	,497	,907	,362	,774	,584	,979	,065	,584	,257	,903	,788	,000		,000	,000	,001
	N	359	340	348	351	353	358	242	355	356	354	358	353	353	352	357	359	359	359	359	359
Change in time with education	Pearson correlation	-012	,011	,017	,064	,048	-,035	-,009	,015	,097	,026	-,062	,007	,046	-,033	-,017	,162°°	473°°	1	,340°°	,244°°
	Sig. (2-tailed)	820	,802	,757	,229	,370	,509	,887	,775	,067	,630	,239	,895	,389	,541	,749	,002	,000		,000	,000
	N	359	340	348	351	353	358	242	355	356	354	358	353	353	352	357	359	359	359	359	359
Change in time with sport and social clubs	Pearson correlation	-047	-,135°	,112°	-,052	-,022	-,032	-,088	-,038	-,076	-,043	-,015	-,085	,018	-,023	-,106°	,146°°	,249°°	,340°°	1	,239°°
	Sig. (2-tailed)	375	,013	,037	,333	,679	,549	,170	,471	,154	,421	,772	,112	,739	,662	,045	,006	,000	,000		,000
	N	359	340	348	351	353	358	242	355	356	354	358	353	353	352	357	359	359	359	359	359
Change in time with patient organisations	Pearson correlation	-084	-,036	,068	,056	-,074	,036	-,017	,017	-,012	,086	-,004	,007	-,045	-,064	-,019	,134°	,174°°	,244°°	,289°°	1
	Sig. (2-tailed)	112	,510	,203	,299	,164	,499	,795	,750	,822	,107	,941	,901	,396	,234	,719	,011	,001	,000	,000
	N	359	340	348	351	353	358	242	355	356	354	358	353	353	352	357	359	359	359	359	359
°°Correlation is significant at the 0.01 level (2-tailed)
°Correlation is significant at the 0.05 level (2-tailed)

## Sheet: Table S2.
Table S2. The charcteristics of stepwise logistic regression model for the red flags of subjective cognitive complaints.
Excluded variables a
		Beta in	t	Sig.	Partial correlation	Collinearity statistics
Model						Tolerance
1	Sex	-,026b	-,387	,699	-,027	,985
	Age	,099b	1,424	,156	,098	,908
	Educational atteintment	,032b	,484	,629	,034	,994
	Family status	,021b	,296	,768	,021	,919
	Employment status	-,057b	-,854	,394	-,059	,996
	Smoking status	-,008b	-,125	,901	-,009	1,000
	Alcohol consumption	-,001b	-,021	,983	-,001	,990
	BMI	-,050b	-,705	,481	-,049	,897
	Number of chronic disorders	-,079b	1,099	,273	,076	,844
	Time with family	-,020b	-,299	,765	-,021	,992
	Time with physical activity	-,046b	-,686	,493	-,048	,998
	Sleep problems	-,038b	-,573	,567	-,040	,999
	Time with remote working	,040b	-591	,555	,041	,987
	Time with internet use	,126b	1,819	,070	,125	,904
	Change in time with grandchildren	,162b	2,460	,015	,169	,996
	Change in time volutary work	,030b	,455	,650	,032	,998
	Change in time with education	-,092b	-1,379	,169	-,095	,989
	Change in time with sport and social clubs	-,072b	-1,088	,278	-,075	,999
	Change in time with patient organisations	-,011b	-,163	,871	-,011	,966
2	Sex	-,017c	-,258	,797	-,018	,982
	Age	,079c	1,143	,254	0,79	,894
	Educational atteintment	,023c	,343	,732	,024	,991
	Family status	,014c	,202	,840	,014	,917
	Employment status	-,072c	-1,091	,277	-,076	,988
	Smoking status	-,003c	-0,50	,960	-,003	,999
	Alcohol consumption	-,004c	-0,64	,949	-,004	,990
	BMI	-,039c	-,558	,577	-,039	,894
	Number of chronic disorders	,081c	1,141	,255	,079	,844
	Time with family	,024c	,354	,724	,025	,924
	Time with physical activity	-,030c	-,452	,652	-,031	,988
	Sleep problems	-,034c	-,517	,606	-,036	,998
	Time with remote working	-,030c	,447	,656	,031	,983
	Time with internet use	,121c	1,757	,080	,121	,903
	Change in time volutary work	-,016c	-,239	,811	-,017	,919
	Change in time with education	-,114c	-1,728	,085	-,120	,973
	Change in time with sport and social clubs	-,078c	-1,186	,237	-,082	,998
	Change in time with patient organisations	-,029c	-,438	,662	-,030	,954
a	Dependent variable: Group
b	Predictors in the model: (constant), Physical independence
c	Predictors in the model: (constant), Physical independence, Change in time with grandchildren
